# Supplementary material for: Resolution of Two Steps in Botulinum Neurotoxin Serotype A1 Light Chain Localization to the Intracellular Plasma Membrane
Source: Int J Mol Sci. 2021 Oct 15;22(20):11115. doi: 10.3390/ijms222011115 (PMC8539409; doi:10.3390/ijms222011115)
Supplement: Supplementary file 1 [file ijms-22-11115-s001.zip]

Archive with 1 entries (1 files):
- ijms-1396885-supplementary.pdf
